# Supplementary material for: SPINK1 Overexpression Correlates with Hepatocellular Carcinoma Treatment Resistance Revealed by Single Cell RNA-Sequencing and Spatial Transcriptomics
Source: Biomolecules. 2024 Feb 22;14(3):265. doi: 10.3390/biom14030265 (PMC10968071; doi:10.3390/biom14030265)
Supplement: Supplementary file 1 [file biomolecules-14-00265-s001.zip]

Archive with 1 entries (1 files):
- biomolecules-2847993 - supplementary.pdf
